# Supplementary material for: Correcting for the study bias associated with protein–protein interaction measurements reveals differences between protein degree distributions from different cancer types
Source: Front Genet. 2015 Aug 4;6:260. doi: 10.3389/fgene.2015.00260 (PMC4523822; doi:10.3389/fgene.2015.00260)
Supplement: TABLE S1 — S1 The table shows hematological cancer proteins for which PPI and bait usage information was available. Gene name and entrez gene id, tumor type and the ratio between the degree and the number of times the protein has been tested as a bait are indicated. [file Table_1.XLS]

## Sheet: Sheet1
gene id	gene name	tumor type	ratio degree / bait usage
6209	RPS15	CLL	19
23451	SF3B1	CLL	17.75
7514	XPO1	CLL	12.1111
4615	MYD88	CLL	11.4
3008	HIST1H1E	CLL	10
7157	TP53	CLL	1.95695
3105	HLA-A	DLBCL	17
2146	EZH2	DLBCL	13.7143
8764	TNFRSF14	DLBCL	11.4286
4615	MYD88	DLBCL	11.4
5450	POU2AF1	DLBCL	8
3707	ITPKB	DLBCL	7
84433	CARD11	DLBCL	7
8085	KMT2D	DLBCL	6
7124	TNF	DLBCL	5.45455
10672	GNA13	DLBCL	5.28571
673	BRAF	DLBCL	3.63636
1387	CREBBP	DLBCL	2.33094
7157	TP53	DLBCL	1.95695
5885	RAD21	LAML	35.8333
5781	PTPN11	LAML	21.2857
861	RUNX1	LAML	18.25
2146	EZH2	LAML	13.7143
7490	WT1	LAML	12
1050	CEBPA	LAML	11.5
4893	NRAS	LAML	10.5
6427	SRSF2	LAML	10
4869	NPM1	LAML	9.36842
2322	FLT3	LAML	9
7307	U2AF1	LAML	7.83333
9126	SMC3	LAML	7.09091
8243	SMC1A	LAML	6.72727
57107	PDSS2	LAML	6
10735	STAG2	LAML	5.66667
3417	IDH1	LAML	5.5
3845	KRAS	LAML	5.33333
3815	KIT	LAML	4.2
171023	ASXL1	LAML	3.4
1788	DNMT3A	LAML	3.25
